# Supplementary material for: Early Life Obesity Increases Neuroinflammation, Amyloid Beta Deposition, and Cognitive Decline in a Mouse Model of Alzheimer’s Disease
Source: Nutrients. 2023 May 27;15(11):2494. doi: 10.3390/nu15112494 (PMC10255742; doi:10.3390/nu15112494)
Supplement: Supplementary file 1 [file nutrients-15-02494-s001.zip]

Archive with 1 entries (1 files):
- nutrients-2368527-supplementary.pdf
